# Supplementary material for: Combining Electrostimulation with Impedance Sensing to Promote and Track Osteogenesis within a Titanium Implant
Source: Biomedicines. 2023 Feb 24;11(3):697. doi: 10.3390/biomedicines11030697 (PMC10045247; doi:10.3390/biomedicines11030697)
Supplement: Supplementary file 1 [file biomedicines-11-00697-s001.zip]

Archive with 1 entries (1 files):
- biomedicines-2115623 -supplementary.pdf
